# Supplementary material for: Improved Cell-Potent and Selective Peptidomimetic Inhibitors of Protein N-Terminal Methyltransferase 1
Source: Molecules. 2022 Feb 18;27(4):1381. doi: 10.3390/molecules27041381 (PMC8874984; doi:10.3390/molecules27041381)
Supplement: Supplementary file 1 [file molecules-27-01381-s001.zip]

Archive with 1 entries (1 files):
- molecules-1543163-supplementary.pdf
